# Supplementary material for: Early Outcomes of Two Large Mitral Valve Transcatheter Edge-to-Edge Repair Devices—A Propensity Score Matched Multicenter Comparison
Source: J Clin Med. 2024 Jul 17;13(14):4187. doi: 10.3390/jcm13144187 (PMC11278441; doi:10.3390/jcm13144187)
Supplement: Supplementary file 1 [file jcm-13-04187-s001.zip]

Archive with 1 entries (1 files):
- jcm-3065927-supplementary.pdf
